# Supplementary material for: Broadband Normalized Difference Reflectance Indices and the Normalized Red–Green Index as a Measure of Drought in Wheat and Pea Plants
Source: Plants (Basel). 2024 Dec 29;14(1):71. doi: 10.3390/plants14010071 (PMC11722858; doi:10.3390/plants14010071)
Supplement: Supplementary file 1 [file plants-14-00071-s001.zip]

Archive with 1 entries (1 files):
- plants-3337811-supplementary.pdf
